# Supplementary material for: Quantitative Traits of Interest in Apple Breeding and Their Implications for Selection
Source: Plants (Basel). 2023 Feb 16;12(4):903. doi: 10.3390/plants12040903 (PMC9964287; doi:10.3390/plants12040903)
Supplement: Supplementary file 1 [file plants-12-00903-s001.zip]

Archive with 1 entries (1 files):
- plants-2187391-supplementary.pdf
